# Supplementary material for: Breastfeeding Practices and Food Consumption of Socially Vulnerable Children
Source: Foods. 2025 Jan 6;14(1):138. doi: 10.3390/foods14010138 (PMC11719526; doi:10.3390/foods14010138)
Supplement: Supplementary file 1 [file foods-14-00138-s001.zip]

Archive with 1 entries (1 files):
- STROBE-checklist.pdf
